# Supplementary material for: Essential oils from Leptospermums of the Sunshine Coast and Northern Rivers Regions
Source: Chem Cent J. 2012 May 6;6:38. doi: 10.1186/1752-153X-6-38 (PMC3418194; doi:10.1186/1752-153X-6-38)
Supplement: Additional file 1: Table S1 — Percentage composition of compounds found in Leptospermum essential oils. [file 1752-153X-6-38-S1.xls]

## Sheet: Sheet1
RI*	Compound	juniperinum	laevigatum	liversidgei		polygalifolium wallum	semibaccatum II	speciosum	trinervium I	whitei
				I	II
797	3-hexenal		0-0.5			0-2	0-0.3
846	hexenal (2E)		0-0.6	0-0.2		0-2	0-0.3		0-0.1	0-0.2
850	hexenol (3Z)		0.3-3			0-2	0-0.7		0-0.2	0-0.2
924	a-thujene	0.1-0.2	0.2-0.5			0-0.9	0.2-0.4	0.3	0-0.2	0.2-0.6
932	a-pinene	21	30-41	41791	11	11810	26-43	62	40-67	42-63
946	camphene	0-0.2					0-0.1		0-0.2
952	benzaldehyde		0.1-1							0-0.8
953	thuja-2,4(10)-diene							0.06	0-0.2
969	sabinene	0-0.4		0-0.8	0.4	0.03-3	0-0.1
974	b-pinene	41671	41095	0-1	0.6	0-7	41091	3	41031	0.1-6
988	cineole (dehydro-1,8)				0.6
988	myrcene	0.3-0.5	0.3-0.6	0.1-0.4		0-0.7	0.6-1	0.2	0.1-0.3	0.2-0.4
1002	a-phellandrene					0-0.2
1014	a-terpinene	0.1				0-1	0-0.2
1020	p-cymene	0.7-2	0-0.1			0-4		0.2	0.2-0.4	0-0.3
1024	limonene	2	40969	0.1-0.3	0.3	0.6-1	0.6-2	2	40969	40940
1026	1,8-cineole	12-20				41365		3
1032	Z-ocimene		0.6-2							40940
1044	E-ocimene		0.6-1		0.3	0.03-2	0.6-3		0.4-0.5	41249
1054	g-terpinene	0.2-0.5	0-0.2			0-3	0.1-0.3	0.1	0-0.1	0.1-0.3
1060	octen-1-ol (2E)					0-0.8
1086	terpinolene	0.1-0.2	0-1			0-0.7	0.2-0.5	0.1	0.2-0.3	0.5-1
1095	linalool	0.9-2	0.1-0.4	0-6	2	0-0.5	0.9-2	1	0-0.3	0.2-0.6
1115	fenchol (endo)	0-0.2							0-0.1
1122	a-campholenal	0.2				0-4		0.5	0.3-1
1132	limonene oxide (cis)				0.1
1135	nopinone	0.2-1				0-4			0-0.2
1137	trans-sabinol	0.1-0.3				0-0.8		0.6	0-2	0-0.1
1140	trans-verbenol							0.07
1144	isopulegol (neo)			10-22
1148	citronellal			19-44
1154	karahanaenone				0.9
1155	isopulegol (iso)			4-10
1160	isocitral (Z)				1
1160	pinocarvone	0-0.1						0.3	0.1-1
1165	borneol	0.1-0.4
1166	mentha-1,5-dien-8-ol				0.1	0-0.8		0.2	0.1-0.4
1167	isopulegol (neoiso)			0.6-1
1174	terpinen-4-ol	40940	0-0.1	0-0.2		0-5	0.2-0.5	0.3	0.1	0-0.1
1177	isocitral (E)
1179	menthol (iso)	0-0.4			1	0-6				0-0.2
1179	p-cymen-8-ol	0-0.2				0-0.7		0.05	0-0.3
1186	a-terpineol	41065	0.7-2	0.1-0.4	0.8	41031	40969	1	0.8-2	0.6-2
1195	myrtenal	0-0.2				0-8			0-0.4
1213	pulegol (trans)
1215	carveol (trans)	0-0.1						0.3	0.2-1
1223	citronellol	0.2-0.3	0-0.1	0-2
1226	carveol (cis)	0-0.1		0-0.5
1235	neral			0-0.9	21
1239	carvone								0-0.1
1249	geraniol	0-0.2		0-0.8	0.5	0-0.08
1250	myrtanol (cis)				0.5		0.1-0.2
1255	carvenone
1258	trans-myrtanol					0-2
1264	geranial	0-0.2		0.3-2	31	0-0.1
1322	methyl geranate		0-0.3					0.2		0-2
1325	myrtenyl acetate	0-0.2
1335	d-elemene	0-0.3	0-0.7	0.2-2	0.3	0-0.5	0.2-0.5		0.4-1	0-0.7
1340	isopulegol (8-hydroxy)			0-2
1350	citronellyl acetate	0.3-2		41093
1356	eugenol				2
1359	neryl acetate	0-0.2
1373	linalool isobutanoate	0-0.6
1379	geranyl acetate			0-0.5	0.5	0-0.2
1381	b-panasinsene		0-0.1			0-0.6	0.3-3	0.6	0.1-0.2	0.1-1
1385	trans-myrtanol acetate	0-0.5				0-2
1387	b-bourbonene						0-0.2
1389	b-elemene		0-0.2	0-0.2	0.05	0-8	0.1-0.5		0-0.2
1398	cyperene							0.05
1408	caryophyllene Z	41218	0.3-7	0.3-4	3	42370	41334	0.2	0.6-7	0.7-5
1417	caryophyllene E					0-0.1			0-0.1	0-0.02
1419	b-ylangene						0.1-0.3
1431	b-gurjunene	0-0.2
1437	a-guaiene						0-0.1
1439	aromadendrene					0-0.1	0-0.1		0-0.3
1442	guaiadiene (6,9)		0-0.4				0-0.1	0.1
1449	amorpha-4,11-diene					0-0.8
1449	a-himachalene	41061	0.2-2	0-0.5	0.3	0.4-16	0.2-0.3		0-2	0-0.6
1452	a-humulene	0.2-1	0.1-0.4	0.1-0.4	0.3	0-1	0.3-2	0.2	0.3-0.5	0.1-0.5
1458	allo-aromadendrene						0-0.1
1461	cadina-1(6),4-diene (cis)					0-0.2	0.2-0.5	0.3	0-0.1
1464	caryophyllene (9-epi-E)		0-0.3				0.4-0.9
1471	dauca-5,8-diene						41248		0.6-2
1475	g-gurjunene	0-0.8	0-0.4			0-7	0-0.4		0-0.3
1478	g-muurolene	0.2-0.3		0-0.2	0.1	0-0.8				0-0.3
1484	germacrene D	0.1-0.5	0.2-2	0.3-1	0.4	0-1	40969	0.3	0.8-2	0.2-2
1487	aristolochene	0-0.1
1489	b-selinene	0.4-3	0.4-7	41061	2	0.4-9	41093	1	5-10	0.6-5
1492	guaiene (cis-b)		0-0.1			0-0.3	0.5-2	0.1	0-0.1	0-0.3
1492	d-selinene	0-0.1	0-0.1					0.1
1493	b-vetispirene	0-0.3		0-0.2	0.07	0-0.8				0-0.2
1495	g-amorphene						0.3-0.5
1500	a-muurolene		0-0.2			0-0.6	0.3-0.6	0.4		0-0.2
1505	a-farnesene (E,E)		0-0.7			0-0.6			0-0.1
1509	a-bulnesene					0-0.3
1511	d-amorphene		0-0.8			0-3	41031	2	0.1-0.4	0.5-4
1516	himachelene (a-dehydro-ar)	0-0.1
1521	trans-calamenene		0.3-2			0-0.9		0.6	0.2-0.6	0-0.6
1522	d-cadinene						0.2-0.4	0.2		0-2
1528	cis-calamenene		0-0.4			0-0.3	0-0.2	0.2	0-0.1	0-0.6
1532	g-cuprenene						0-0.2
1540	cedranoxide (8,14)	0-0.1
1544	a-calacorene					0-0.1
1546	hedycaryol									0-0.7
1550	muurol-5-en-4-b-ol (cis)	0-0.1					0.1-0.2		0.1-0.3
1556	dauca-4(11),7-diene (trans)		0.2-0.4
1559	germacrene B	0.2-0.4	0.3-2	0-0.6	0.5	0-1	0.7-1	0.1	0.5-1	0-0.6
1567	ionol acetate (E-a-isomethyl)	0-0.4
1567	palustrol	40940	41092	0.2-2	1	41153	0.2-0.5	5	0.7-2	41061
1574	a-cedrene epoxide	41002	0.2-2	0-0.2	0.4	41000		0.2	0.3-1	0-1
1577	spathulenol	40940	41061	0.7-3	3	0-6	41002	2	41064	40969
1586	gleenol							0.3
1590	b-copaen-4-a-ol					0-9
1590	globulol	0-1	0.8-4	0.4-2	2	0-2	40970	0.1	40969	0.5-2
1595	cubeban-11-ol	0-0.9	0.6-2	0.3-1	1	0-1	2	0.05	0.9-2	0.3-1
1595	mayurone (cis-dihydro)					0-2
1596	fokienol	0-0.4		0.2-0.4	0.4	0-2		0.1
1600	guaiol		0.2-0.5			0-0.6	0.3-0.5		0.3-0.5	0.1-0.4
1600	rosifoliol			0-0.6	0.3		0-1		0-0.9	0-0.7
1602	ledol					0-1
1607	eudesmol (5-epi-7-epi-a)						0.4-1
1618	bisaboladien-4-ol (2,7Z)	0-0.6
1618	cubenol (1,10-di-epi)		0-0.2			0-3	0.2-0.5	3		0.6-3
1621	b-cedrene epoxide	0.4-3	0.3-0.8	0-0.5	0.6	0-3		0.2	0.3-1	0-0.9
1622	eudesmol (10-epi-g)					0-4				0-3
1630	g-eudesmol		0-0.3			0-3		2		0-2
1638	cadinol (epi-a)		0-0.7				0.6-2		0-0.2	0-0.5
1639	caryophylla-4(12),8(13)-dien-5-ol	0.6-2
1640	muurolol (epi-a)						41000		0.2-0.5
1644	a-muurolol					0-0.9	0.7-2	0.8	0-0.2	0-0.6
1649	b-eudesmol					0-5				0-3
1651	pogostol	0-2		0-0.1		0-6
1652	a-eudesmol	0-0.8	0-1			0-3				0-0.1
1652	a-cadinol						41093		0.3-0.9
1666	caryophyllene (hydroxy)					0-0.6
1674	helifolenol A	0-0.3						0.1	0-0.1
1675	cadalene	0-0.2	0-0.2
1676	guaia-3,10(14)-dien-11-ol							0.05
1679	khusinol					0-2
1698	farnesol (2Z,6Z)		0-0.4
1713	farnesal (2E,6Z)		0.7-4
1722	farnesol (2Z,6E)		41883
1760	lanceol (Z)		41061
1774	cyclocolorenone (epi)	0-0.2
	* ZB - 5ms
