# Supplementary material for: Essential oils from Leptospermums of the Sunshine Coast and Northern Rivers Regions
Source: Chem Cent J. 2012 May 6;6:38. doi: 10.1186/1752-153X-6-38 (PMC3418194; doi:10.1186/1752-153X-6-38)
Supplement: Additional file 2: Table S2 — Location and collection season of Leptospermum green foliage samples. [file 1752-153X-6-38-S2.xls]

## Sheet: Sheet1
Leptospermum species	Number of Tree(s)	Location	Coordinates		Season(s)
juniperinum	2	Lennox Heads	28˚45'S	153˚34'	Spring and summer
laevigatum	5	Brunswich Heads	28˚32'S	153˚33'	Spring and summer
liversidgei I	3	University of the Sunshine Coast	26˚43'S	153˚04'	Summer
	3	Tyagarah	28˚36'S	153˚34'	Spring and summer
	1	Broadwater	29˚02'S	153˚25'	Spring and summer
liversidgei II	1	Lennox Heads	28˚45'S	153˚34'	Spring and summer
polygalifolium wallum	3	University of the Sunshine Coast	26˚43'S	153˚04'	Summer
	3	Tyagarah	28˚36'S	153˚34'	Spring and summer
	1	Lennox Heads	28˚45'S	153˚34'	Spring and summer
	1	Broadwater	29˚02'S	153˚25'	Spring and summer
semibaccatum II	3	Broadwater	29˚02'S	153˚25'	Spring and summer
	1	University of the Sunshine Coast	26˚43'S	153˚04'	Summer
speciosum	1	Broadwater	29˚02'S	153˚25'	Spring and summer
trinervium I	2	Tyagarah	28˚36'S	153˚34'	Spring and summer
	1	Lennox Heads	28˚45'S	153˚34'	Spring and summer
whitei	3	Tyagarah	28˚36'S	153˚34'	Spring and summer
	1	University of the Sunshine Coast	26˚43'S	153˚04'	Summer
	1	Lennox Heads	28˚45'S	153˚34'	Spring and summer
	1	Broadwater	29˚02'S	153˚25'	Spring and summer
